# Supplementary material for: A crew-operated data recording system for length-based stock assessment of Indonesia’s deep demersal fisheries
Source: PLoS One. 2022 Feb 25;17(2):e0263646. doi: 10.1371/journal.pone.0263646 (PMC8880757; doi:10.1371/journal.pone.0263646)
Supplement: S2 Table — (CSV) [file pone.0263646.s002.csv]

Size Category- Fleet activity	Fishing Gear	Average Fishing Days
Nano Dedicated	Dropline	201.1699835
Nano Dedicated	Longline	233.9257259
Nano Dedicated	Gillnet	228.4100968
Nano Dedicated	Trap	207.7696939
Nano Dedicated	Mixgears	270.7749838
Nano Seasonal	Dropline	100.5849917
Nano Seasonal	Longline	116.962863
Nano Seasonal	Gillnet	114.2050484
Nano Seasonal	Trap	103.884847
Nano Seasonal	Mixgears	135.3874919
Small Dedicated	Dropline	209.7208169
Small Dedicated	Longline	234.7632519
Small Dedicated	Gillnet	214.0069168
Small Dedicated	Trap	178.8131313
Small Dedicated	Mixgears	232.7304673
Small Seasonal	Dropline	104.8604084
Small Seasonal	Longline	117.3816259
Small Seasonal	Gillnet	107.0034584
Small Seasonal	Trap	89.40656566
Small Seasonal	Mixgears	116.3652337
Medium Dedicated	Dropline	198.4992503
Medium Dedicated	Longline	208.5778424
Medium Dedicated	Gillnet	257.6350061
Medium Dedicated	Trap	214.8990562
Medium Dedicated	Mixgears	194.8841258
Medium Seasonal	Dropline	99.24962517
Medium Seasonal	Longline	104.2889212
Medium Seasonal	Gillnet	128.8175031
Medium Seasonal	Trap	107.4495281
Medium Seasonal	Mixgears	97.44206289
Large Dedicated	Dropline	167.2089278
Large Dedicated	Longline	239.668428
Large Dedicated	Gillnet	154.3246019
Large Dedicated	Trap	187.0673192
Large Dedicated	Mixgears	187.0673192
Large Seasonal	Dropline	83.60446391
Large Seasonal	Longline	119.834214
Large Seasonal	Gillnet	77.16230094
Large Seasonal	Trap	93.53365962
Large Seasonal	Mixgears	93.53365962
