# Supplementary material for: A crew-operated data recording system for length-based stock assessment of Indonesia’s deep demersal fisheries
Source: PLoS One. 2022 Feb 25;17(2):e0263646. doi: 10.1371/journal.pone.0263646 (PMC8880757; doi:10.1371/journal.pone.0263646)
Supplement: S3 Table — (XLS) [file pone.0263646.s003.xls]

## Sheet: Sheet1
FMA	Registration Port	Home District	Vessel size category	Fishing gear	Seasonality	N vessels	Total Gross Tonnage (tons)
571	Pangkalan Brandan	Langkat	Nano	Mixgears	Dedicated	32	128
571	Pangkalan Susu	Langkat	Nano	Mixgears	Dedicated	38	114
571	Pelabuhan Ujung Kampung	Langkat	Small	Mixgears	Dedicated	5	50
571	Pelabuhan Ujung Kampung	Langkat	Nano	Mixgears	Dedicated	4	18
571	PPI. Pangkalan Brandan	Langkat	Small	Mixgears	Dedicated	7	43
571	PPI. Pangkalan Brandan	Langkat	Nano	Trap	Dedicated	1	4
571	PPI Soropia	Lhokseumawe	Nano	Longline	Dedicated	7	11
571	PP. Tanjung Balai Asahan	Tanjung Balai	Medium	Longline	Dedicated	2	32
571	Tanjung Balai Asahan	Tanjung Balai	Small	Longline	Dedicated	35	175
572	Kuala Bubon	Aceh Barat	Small	Mixgears	Dedicated	4	35
572	Meulaboh	Aceh Barat	Nano	Longline	Dedicated	2	7
572	PP. Meulaboh	Aceh Barat	Nano	Mixgears	Dedicated	2	6
572	PP. Meulaboh	Aceh Barat	Nano	Mixgears	Seasonal	1	4
572	PP. Ujong Baroeh	Aceh Barat	Small	Dropline	Dedicated	3	16
572	PP. Ujong Baroeh	Aceh Barat	Small	Longline	Dedicated	1	5
572	PP. Ujong Baroeh	Aceh Barat	Small	Mixgears	Dedicated	15	81
572	PP. Ujong Baroeh	Aceh Barat	Nano	Dropline	Dedicated	6	22
572	PP. Ujong Baroeh	Aceh Barat	Nano	Longline	Dedicated	1	4
572	PP. Ujong Baroeh	Aceh Barat	Nano	Mixgears	Dedicated	6	22
572	PPI. Ujong Baroeh	Aceh Barat	Small	Mixgears	Dedicated	1	7
572	Susoh	Aceh Barat Daya	Small	Dropline	Dedicated	3	23
572	PP. Lhok Bengkuang	Aceh Selatan	Small	Mixgears	Dedicated	1	6
572	PP. Lhok Bengkuang	Aceh Selatan	Nano	Mixgears	Dedicated	35	136
572	PPI. Lhok Bengkuang	Aceh Selatan	Small	Mixgears	Dedicated	5	37
572	PPI. Lhok Bengkuang	Aceh Selatan	Nano	Mixgears	Dedicated	6	22
572	PPS Lampulo	Banda Aceh	Small	Dropline	Dedicated	9	56
572	PP. Pulau Baai	Bengkulu	Small	Dropline	Dedicated	24	135
572	PP. Pulau Baai	Bengkulu	Small	Gillnet	Dedicated	1	6
572	PP. Pulau Baai	Bengkulu	Nano	Dropline	Dedicated	5	20
572	PP. Pulau Baai	Bengkulu	Nano	Mixgears	Dedicated	1	4
572	PP. Pulau Baai	Bengkulu	Medium	Dropline	Dedicated	1	20
572	PP. Pulau Baai	Bengkulu	Medium	Gillnet	Dedicated	5	112
572	PP. Pulau Baai	Bengkulu	Large	Trap	Dedicated	1	30
572	PP. Pulau Baai	Bengkulu	Large	Gillnet	Dedicated	1	30
572	PPP. Pulau Baai	Bengkulu	Small	Dropline	Dedicated	1	14
572	PPP. Pulau Baai	Bengkulu	Small	Mixgears	Dedicated	5	61
572	PP. Muara Angke	Jakarta	Large	Dropline	Dedicated	1	158
572	PP. Sikakap	Kepulauan Mentawai	Nano	Dropline	Dedicated	1	3
572	PP. Tuapejat	Kepulauan Mentawai	Small	Dropline	Dedicated	4	39
572	PP. Ketapang	Lampung	Nano	Dropline	Dedicated	39	155
572	PP. Kota Agung	Lampung	Nano	Dropline	Seasonal	60	120
572	PP. Kuala Penet	Lampung	Nano	Dropline	Seasonal	41	123
572	PP. Lempasing	Lampung	Small	Dropline	Dedicated	2	20
572	PP. Lempasing	Lampung	Nano	Trap	Dedicated	1	3
572	PP. Lempasing	Lampung	Nano	Gillnet	Dedicated	1	5
572	PP. Lempasing	Lampung	Medium	Dropline	Dedicated	4	75
572	PP. Muara Piluk Bakauheni	Lampung	Nano	Dropline	Dedicated	25	75
572	Botolakha	Nias	Small	Dropline	Dedicated	25	197
572	Helera	Nias	Small	Mixgears	Dedicated	2	11
572	Helera	Nias	Nano	Mixgears	Dedicated	13	21
572	Teluk Dalam	Nias	Nano	Dropline	Dedicated	5	18
572	Muara Padang	Padang	Small	Dropline	Dedicated	11	61
572	Muara Padang	Padang	Small	Longline	Dedicated	1	11
572	Muara Padang	Padang	Nano	Dropline	Dedicated	4	15
572	PP. Bungus	Padang	Small	Longline	Dedicated	1	8
572	PP. Bungus	Padang	Small	Mixgears	Dedicated	1	15
572	PP. Muaro	Padang	Small	Dropline	Dedicated	3	28
572	PP. Muaro	Padang	Small	Longline	Dedicated	3	29
572	PP. Muaro	Padang	Small	Mixgears	Dedicated	6	53
572	PP. Labuan	Pandeglang	Small	Dropline	Dedicated	29	152
572	PP. Sibolga	Sibolga	Small	Dropline	Dedicated	3	18
572	PP. Sibolga	Sibolga	Small	Trap	Dedicated	8	58
572	PP. Sibolga	Sibolga	Nano	Dropline	Dedicated	4	14
572	PP. Sibolga	Sibolga	Nano	Trap	Dedicated	12	47
572	PP. Sibolga	Sibolga	Medium	Trap	Dedicated	2	40
573	PP. Muncar	Banyuwangi	Small	Longline	Seasonal	61	426
573	PP. Muncar	Banyuwangi	Nano	Longline	Seasonal	60	154
573	PP. Pancer	Banyuwangi	Nano	Dropline	Seasonal	300	306
573	Atapupu	Belu	Nano	Dropline	Dedicated	2	3
573	PP. Sape	Bima	Nano	Dropline	Dedicated	7	28
573	PP. Sape	Bima	Nano	Mixgears	Dedicated	9	21
573	PP. Sape	Bima	Nano	Mixgears	Seasonal	156	156
573	Jetis	Cilacap	Nano	Longline	Seasonal	30	26
573	Pelabuhan Benoa	Denpasar	Small	Dropline	Dedicated	3	42
573	Pelabuhan Benoa	Denpasar	Medium	Dropline	Dedicated	10	252
573	Pelabuhan Benoa	Denpasar	Large	Dropline	Dedicated	3	120
573	Pelabuhan Benoa	Denpasar	Large	Longline	Dedicated	2	72
573	PP. Tenau Kupang	Denpasar	Small	Dropline	Dedicated	1	11
573	PP. Soroadu	Dompu	Nano	Dropline	Dedicated	27	15
573	PP. Soroadu	Dompu	Nano	Longline	Dedicated	11	6
573	Pengambengan	Jembrana	Nano	Longline	Seasonal	20	40
573	Yeh Kuning	Jembrana	Nano	Longline	Seasonal	150	126
573	PP. Mayangan	Kupang	Medium	Longline	Dedicated	1	29
573	PP. Oeba Kupang	Kupang	Nano	Dropline	Seasonal	5	5
573	PP. Tenau Kupang	Kupang	Small	Dropline	Dedicated	26	244
573	PP. Tenau Kupang	Kupang	Nano	Dropline	Dedicated	6	22
573	PP. Tenau Kupang	Kupang	Medium	Dropline	Dedicated	8	179
573	PP. Tenau Kupang	Kupang	Medium	Longline	Dedicated	1	20
573	PP. Tenau Kupang	Kupang	Large	Dropline	Dedicated	2	60
573	Tablolong Kupang	Kupang	Nano	Dropline	Seasonal	11	22
573	PP. Tanjung Luar	Lombok Timur	Small	Dropline	Seasonal	1	9
573	PP. Tanjung Luar	Lombok Timur	Nano	Dropline	Seasonal	30	30
573	PP. Tanjung Luar	Lombok Timur	Nano	Longline	Seasonal	50	70
573	Pulau Maringkik	Lombok Timur	Small	Dropline	Seasonal	11	93
573	PP Cikidang	Pangandaran	Small	Longline	Seasonal	6	36
573	PP Cikidang	Pangandaran	Small	Gillnet	Seasonal	2	14
573	PP. Cikidang	Pangandaran	Nano	Longline	Dedicated	3	13
573	Batutua Rote	Rote	Nano	Dropline	Seasonal	8	8
573	Oesely Rote	Rote	Nano	Dropline	Seasonal	1	1
573	Papela Darat	Rote	Nano	Dropline	Seasonal	9	9
573	Papela Tanjung	Rote	Nano	Dropline	Seasonal	9	9
573	Rote	Rote	Nano	Dropline	Seasonal	4	7
573	Sukabumi	Sukabumi	Nano	Dropline	Seasonal	50	50
573	Wini	Timor Tengah Utara	Nano	Dropline	Dedicated	2	4
711	PP Baturusa Pangkal Batam	Bangka	Small	Trap	Dedicated	4	24
711	PP. Sungailiat	Bangka	Small	Dropline	Dedicated	1	6
711	PP. Sungailiat	Bangka	Small	Mixgears	Dedicated	2	12
711	PP. Sungailiat	Bangka	Small	Trap	Dedicated	1	6
711	PP. Sungailiat	Bangka	Small	Gillnet	Dedicated	11	66
711	Batam	Batam	Small	Dropline	Dedicated	2	11
711	Batam	Batam	Small	Trap	Dedicated	2	12
711	Batam	Batam	Medium	Trap	Dedicated	2	52
711	Batam	Batam	Large	Trap	Dedicated	1	34
711	PP. Tanjung Pandan	Belitung	Small	Dropline	Dedicated	5	28
711	PP. Tanjung Pandan	Belitung	Small	Longline	Dedicated	2	11
711	PP. Tanjung Pandan	Belitung	Small	Mixgears	Dedicated	11	80
711	PP. Tanjung Pandan	Belitung	Small	Trap	Dedicated	46	252
711	PP. Tanjung Pandan	Belitung	Small	Gillnet	Dedicated	3	16
711	PP. Tanjung Pandan	Belitung	Nano	Dropline	Dedicated	77	157
711	PP. Tanjung Pandan	Belitung	Nano	Mixgears	Dedicated	75	225
711	PP. Tanjung Pandan	Belitung	Nano	Trap	Dedicated	20	72
711	PP. Tanjung Pandan	Belitung	Medium	Mixgears	Dedicated	1	21
711	PP. Tanjung Pandan	Belitung	Medium	Trap	Dedicated	3	65
711	PP. Manggar Belitung Timur	Belitung Timur	Small	Dropline	Dedicated	6	43
711	PP. Manggar Belitung Timur	Belitung Timur	Small	Mixgears	Dedicated	87	481
711	PP. Manggar Belitung Timur	Belitung Timur	Nano	Dropline	Dedicated	3	11
711	PP. Manggar Belitung Timur	Belitung Timur	Nano	Mixgears	Dedicated	1	4
711	PP. Manggar Belitung Timur	Belitung Timur	Medium	Mixgears	Dedicated	1	20
711	Kijang	Bintan	Small	Mixgears	Dedicated	9	53
711	Kijang	Bintan	Small	Trap	Dedicated	164	1047
711	Kijang	Bintan	Nano	Mixgears	Dedicated	2	7
711	Kijang	Bintan	Nano	Trap	Dedicated	7	26
711	Kijang	Bintan	Medium	Trap	Dedicated	191	3924
711	Kijang	Bintan	Large	Trap	Dedicated	3	90
711	PP. Kijang	Bintan	Small	Dropline	Dedicated	12	88
711	PP. Kijang	Bintan	Small	Longline	Dedicated	6	48
711	PP. Kijang	Bintan	Small	Trap	Dedicated	56	446
711	PP. Kijang	Bintan	Medium	Dropline	Dedicated	1	25
711	PP. Kijang	Bintan	Medium	Longline	Dedicated	3	67
711	PP. Kijang	Bintan	Medium	Trap	Dedicated	28	536
711	PP. Kijang	Bintan	Large	Longline	Dedicated	2	68
711	Moro	Karimun	Small	Trap	Dedicated	1	6
711	Moro	Karimun	Medium	Longline	Dedicated	1	21
711	Tanjung Balai Karimun	Karimun	Medium	Longline	Dedicated	7	172
711	PP. Tarempa	Kepulauan Anambas	Small	Dropline	Seasonal	11	63
711	PP. Tarempa	Kepulauan Anambas	Nano	Dropline	Seasonal	201	320
711	PP. Tarempa	Kepulauan Anambas	Nano	Trap	Seasonal	19	28
711	PPI Ladan	Kepulauan Anambas	Small	Dropline	Seasonal	1	5
711	PPI Ladan	Kepulauan Anambas	Nano	Dropline	Seasonal	73	168
711	Bunguran	Natuna	Nano	Dropline	Seasonal	22	66
711	Lagong	Natuna	Nano	Dropline	Seasonal	23	69
711	Natuna	Natuna	Medium	Longline	Dedicated	1	28
711	Natuna	Natuna	Large	Longline	Dedicated	3	94
711	Pelabuhan Midai	Natuna	Small	Mixgears	Dedicated	5	54
711	Pelabuhan Pering	Natuna	Small	Dropline	Dedicated	2	20
711	Pelabuhan Pering	Natuna	Nano	Dropline	Dedicated	1	4
711	Pelabuhan Pering	Natuna	Nano	Dropline	Seasonal	20	80
711	Pelabuhan Pering	Natuna	Medium	Dropline	Dedicated	1	17
711	Pelabuhan Sabang Barat-Midai	Natuna	Small	Mixgears	Dedicated	3	24
711	Pelabuhan Tanjung	Natuna	Nano	Dropline	Dedicated	30	62
711	Pering	Natuna	Nano	Dropline	Dedicated	1	4
711	Pulau Tiga Natuna	Natuna	Small	Dropline	Dedicated	1	8
711	Pulau Tiga Natuna	Natuna	Nano	Dropline	Seasonal	27	108
711	Sepempang	Natuna	Small	Dropline	Seasonal	22	132
711	Subi-besar	Natuna	Nano	Dropline	Seasonal	23	69
711	Tanjung Balai Karimun	Natuna	Medium	Longline	Dedicated	38	1069
711	Tanjung Balai Karimun	Natuna	Large	Longline	Dedicated	11	330
711	Tanjung Pinang	Natuna	Medium	Longline	Dedicated	8	180
711	Teluk Buton	Natuna	Nano	Dropline	Seasonal	26	78
711	Pangkal Balam	Pangkal Pinang	Small	Mixgears	Dedicated	5	27
711	Pangkal Balam	Pangkal Pinang	Small	Trap	Dedicated	12	67
711	Pangkal Balam	Pangkal Pinang	Small	Gillnet	Dedicated	1	6
711	Pangkal Balam	Pangkal Pinang	Nano	Dropline	Dedicated	2	7
711	Pangkal Balam	Pangkal Pinang	Nano	Mixgears	Dedicated	3	12
711	Pangkal Balam	Pangkal Pinang	Nano	Trap	Dedicated	1	4
711	PP. Bajomulyo	Pati	Large	Longline	Dedicated	2	107
711	PP. Kuala Mempawah	Pontianak	Small	Trap	Dedicated	5	38
711	PP. Pemangkat	Sambas	Large	Longline	Dedicated	2	89
712	PP. Tanjung Pandan	Belitung	Small	Trap	Dedicated	12	63
712	PP. Tanjung Pandan	Belitung	Nano	Trap	Dedicated	2	7
712	PP. Karangsong	Indramayu	Small	Longline	Dedicated	7	82
712	PP. Karangsong	Indramayu	Medium	Longline	Dedicated	5	92
712	PP. Cituis	Jakarta	Nano	Mixgears	Dedicated	8	32
712	Jepara	Jepara	Small	Mixgears	Dedicated	4	46
712	Jepara	Jepara	Medium	Mixgears	Dedicated	1	16
712	PP. Karimun Jawa	Jepara	Small	Mixgears	Dedicated	86	722
712	PP. Karimun Jawa	Jepara	Nano	Mixgears	Dedicated	6	21
712	PP. Karimun Jawa	Jepara	Medium	Mixgears	Dedicated	10	164
712	Pulau Parang	Jepara	Medium	Mixgears	Dedicated	5	99
712	PP. Brondong	Lamongan	Small	Dropline	Dedicated	151	1280
712	PP. Brondong	Lamongan	Small	Mixgears	Dedicated	4	49
712	PP. Brondong	Lamongan	Nano	Dropline	Dedicated	8	32
712	PP. Brondong	Lamongan	Medium	Dropline	Dedicated	11	202
712	PP. Brondong	Lamongan	Medium	Mixgears	Dedicated	15	274
712	PP. Paciran	Lamongan	Small	Mixgears	Dedicated	8	98
712	PP. Paciran	Lamongan	Medium	Dropline	Dedicated	1	16
712	PP. Paciran	Lamongan	Medium	Mixgears	Dedicated	14	245
712	PP. Bajomulyo	Pati	Small	Longline	Dedicated	5	51
712	PP. Bajomulyo	Pati	Medium	Longline	Dedicated	54	1479
712	PP. Bajomulyo	Pati	Large	Longline	Dedicated	21	847
712	PP. Asem Doyong	Pemalang	Small	Dropline	Dedicated	24	132
712	PP. Mayangan	Probolinggo	Medium	Longline	Dedicated	5	142
712	PP. Mayangan	Probolinggo	Large	Longline	Dedicated	1	30
712	Probolinggo	Probolinggo	Medium	Longline	Dedicated	1	27
712	Probolinggo	Probolinggo	Large	Longline	Dedicated	1	85
712	Situbondo	Situbondo	Nano	Dropline	Dedicated	20	60
712	Situbondo	Situbondo	Nano	Longline	Dedicated	20	60
712	Desa Masalima	Sumenep	Small	Dropline	Dedicated	10	68
712	Desa Masalima	Sumenep	Small	Mixgears	Dedicated	2	16
712	Dungkek	Sumenep	Small	Dropline	Dedicated	2	19
712	Gili Iyang	Sumenep	Small	Dropline	Dedicated	6	45
712	Sumenep	Sumenep	Small	Dropline	Dedicated	103	726
712	Sumenep	Sumenep	Small	Dropline	Seasonal	300	2700
712	Sumenep	Sumenep	Small	Mixgears	Dedicated	49	392
712	Sumenep	Sumenep	Nano	Dropline	Dedicated	1	4
712	Sumenep	Sumenep	Nano	Mixgears	Dedicated	1	3
712	Pagatan	Tanah Bumbu	Small	Dropline	Dedicated	2	10
713	PP. Filial Klandasan	Balikpapan	Small	Dropline	Dedicated	23	132
713	PP. Filial Klandasan	Balikpapan	Nano	Dropline	Dedicated	2	8
713	PP. Klandasan	Balikpapan	Small	Dropline	Dedicated	3	21
713	PP. Manggar Baru	Balikpapan	Small	Longline	Dedicated	8	44
713	PP. Tanjung Pandan	Belitung	Small	Dropline	Dedicated	1	5
713	PP. Tanjung Pandan	Belitung	Small	Trap	Dedicated	4	21
713	PP. Tanjung Pandan	Belitung	Nano	Trap	Dedicated	1	3
713	PP. Sape	Bima	Nano	Longline	Seasonal	600	600
713	Lok Tuan	Bontang	Nano	Dropline	Dedicated	1	1
713	Lok Tuan	Bontang	Nano	Mixgears	Seasonal	3	12
713	PP. Tanjung Limau	Bontang	Small	Dropline	Dedicated	4	24
713	PP. Tanjung Limau	Bontang	Nano	Dropline	Dedicated	3	7
713	PPI TANJUNG LIMAU	Bontang	Nano	Dropline	Dedicated	2	4
713	Tanjung Laut	Bontang	Nano	Dropline	Dedicated	1	1
713	Dannuang	Bulukumba	Nano	Mixgears	Seasonal	20	20
713	Kalumeme	Bulukumba	Nano	Mixgears	Seasonal	20	20
713	Kota Bulukumba	Bulukumba	Nano	Mixgears	Seasonal	300	300
713	Para-para	Bulukumba	Small	Dropline	Seasonal	20	120
713	PP. Labean	Donggala	Nano	Dropline	Dedicated	27	24
713	Gang Kakap, Muara Jawa	Kutai Kartanegara	Nano	Longline	Dedicated	20	60
713	Kampung Terusan	Kutai Kartanegara	Small	Longline	Seasonal	10	85
713	Kuala Samboja	Kutai Kartanegara	Small	Longline	Seasonal	3	15
713	Pantai Biru Kersik	Kutai Kartanegara	Nano	Dropline	Seasonal	16	48
713	Semangkok	Kutai Kartanegara	Nano	Dropline	Dedicated	8	25
713	Semangkok	Kutai Kartanegara	Nano	Dropline	Seasonal	2	6
713	Gang Mulia, Kampung Kajang	Kutai Timur	Small	Dropline	Dedicated	1	5
713	Maloy	Kutai Timur	Small	Dropline	Dedicated	1	5
713	Muara Selangkau	Kutai Timur	Nano	Dropline	Dedicated	20	60
713	Muara Selangkau	Kutai Timur	Nano	Dropline	Seasonal	20	60
713	Majene	Majene	Small	Dropline	Seasonal	1	7
713	Majene	Majene	Small	Longline	Seasonal	12	84
713	Majene	Majene	Nano	Mixgears	Seasonal	52	156
713	Mamuju	Mamuju	Small	Dropline	Dedicated	4	20
713	Mamuju	Mamuju	Nano	Dropline	Dedicated	31	93
713	PP. Labuhan Bajo	Manggarai Barat	Nano	Dropline	Dedicated	40	15
713	PP. Konge	Nagekeo	Nano	Dropline	Seasonal	50	16
713	Muara Pasir	Paser	Nano	Longline	Seasonal	10	20
713	PP. Bajomulyo	Pati	Large	Longline	Dedicated	3	130
713	Kampung Pejala	Penajam Paser Utara	Small	Mixgears	Dedicated	17	85
713	Logpond CV. Alas	Penajam Paser Utara	Small	Dropline	Seasonal	4	20
713	Logpond CV. Alas	Penajam Paser Utara	Nano	Dropline	Seasonal	26	78
713	Logpond SDR	Penajam Paser Utara	Nano	Dropline	Seasonal	14	42
713	Muara Tunan	Penajam Paser Utara	Nano	Dropline	Seasonal	40	120
713	Nenang	Penajam Paser Utara	Small	Trap	Dedicated	50	253
713	PP. Mayangan	Probolinggo	Medium	Longline	Dedicated	1	27
713	PP. Kenyamukan	Sangatta	Small	Dropline	Dedicated	14	107
713	PP. Kenyamukan	Sangatta	Nano	Dropline	Seasonal	40	40
713	PP. Sangatta	Sangatta	Small	Dropline	Dedicated	6	41
713	PP. Alok	Sikka	Nano	Dropline	Seasonal	20	2
713	Labuan Sangoro	Sumbawa	Nano	Longline	Dedicated	20	37
713	Labuan Sumbawa	Sumbawa	Large	Dropline	Dedicated	1	34
713	Labuan Terata	Sumbawa	Nano	Dropline	Dedicated	4	7
713	Labuhan Sumbawa	Sumbawa	Small	Dropline	Dedicated	8	48
713	Sumbawa	Sumbawa	Nano	Longline	Seasonal	50	50
713	PP. Beba	Takalar	Small	Dropline	Dedicated	26	198
713	PP. Beba	Takalar	Small	Longline	Dedicated	81	593
713	PP. Beba	Takalar	Small	Longline	Seasonal	1	10
713	PP. Beba	Takalar	Small	Gillnet	Dedicated	1	12
713	PP. Beba	Takalar	Nano	Longline	Seasonal	1	4
713	PP. Beba	Takalar	Medium	Gillnet	Dedicated	7	109
713	PP. Beba	Takalar	Medium	Gillnet	Seasonal	6	104
713	PPI PAOTERE	Takalar	Small	Dropline	Dedicated	2	20
713	PPI PAOTERE	Takalar	Small	Longline	Dedicated	3	24
714	Banggai Kepulauan	Banggai Kepulauan	Nano	Dropline	Seasonal	10	10
714	Banggai Laut	Banggai Laut	Nano	Dropline	Seasonal	50	50
714	Bontosi	Banggai Laut	Nano	Dropline	Dedicated	2	5
714	Kasuari	Banggai Laut	Nano	Longline	Dedicated	18	21
714	Matanga	Banggai Laut	Nano	Longline	Dedicated	5	4
714	Sonit	Banggai Laut	Nano	Longline	Dedicated	3	9
714	Tinakin	Banggai Laut	Nano	Dropline	Dedicated	1	1
714	PP. Tanjung Pandan	Belitung	Small	Dropline	Dedicated	1	6
714	PPI Soropia	Konawe	Small	Trap	Dedicated	1	12
714	PPI Soropia	Konawe	Nano	Mixgears	Seasonal	30	30
714	PPI Soropia	Konawe	Nano	Trap	Dedicated	1	1
714		Konawe Utara	Nano	Mixgears	Dedicated	5	5
714	Labengki	Konawe Utara	Nano	Mixgears	Dedicated	5	6
714	Batu Lubang	Kota Ambon	Nano	Dropline	Dedicated	30	53
714	Asilulu	Maluku Tengah	Nano	Trap	Dedicated	30	56
714	Desa Abubu	Maluku Tengah	Nano	Dropline	Seasonal	30	4
714	Desa Akoon	Maluku Tengah	Nano	Dropline	Seasonal	11	1
714	Desa Ameth	Maluku Tengah	Nano	Dropline	Seasonal	30	4
714	Desa Haria	Maluku Tengah	Nano	Mixgears	Seasonal	12	2
714	Desa Haruku	Maluku Tengah	Nano	Mixgears	Seasonal	16	10
714	Desa Itawatu	Maluku Tengah	Nano	Dropline	Seasonal	16	2
714	Desa Kailolo	Maluku Tengah	Nano	Mixgears	Seasonal	16	5
714	Desa Leinitu	Maluku Tengah	Nano	Dropline	Seasonal	35	5
714	Desa Nalahia	Maluku Tengah	Nano	Dropline	Seasonal	20	3
714	Desa Nolot	Maluku Tengah	Nano	Dropline	Seasonal	29	4
714	Desa Nolot	Maluku Tengah	Nano	Mixgears	Seasonal	1	0
714	Desa Oma	Maluku Tengah	Nano	Mixgears	Seasonal	25	8
714	Desa Paperu	Maluku Tengah	Nano	Dropline	Seasonal	2	4
714	Desa Paperu	Maluku Tengah	Nano	Mixgears	Seasonal	30	7
714	Desa Pelauw	Maluku Tengah	Nano	Mixgears	Seasonal	34	6
714	Desa Rohmoni	Maluku Tengah	Nano	Mixgears	Seasonal	4	2
714	Desa Saparua	Maluku Tengah	Nano	Dropline	Seasonal	6	2
714	Desa Sila	Maluku Tengah	Nano	Dropline	Seasonal	30	4
714	Desa Sirisai	Maluku Tengah	Nano	Mixgears	Seasonal	12	2
714	Desa Titawai	Maluku Tengah	Nano	Dropline	Seasonal	25	3
714	Desa Tuhaha	Maluku Tengah	Nano	Mixgears	Seasonal	28	8
714	PP. Tulehu	Maluku Tengah	Large	Dropline	Dedicated	1	34
714	Kampung Barbar	Maluku Tenggara Barat	Nano	Dropline	Dedicated	6	12
714	Pasar Baru Omele Saumlaki	Maluku Tenggara Barat	Nano	Dropline	Dedicated	6	13
714	Pasar Baru Omele Saumlaki	Maluku Tenggara Barat	Nano	Longline	Dedicated	1	3
714	Pasar Lama Saumlaki	Maluku Tenggara Barat	Nano	Dropline	Dedicated	1	2
714	Saumlaki	Maluku Tenggara Barat	Nano	Dropline	Dedicated	3	8
714	Limbo	Pulau Taliabu	Nano	Mixgears	Seasonal	30	18
714	Dusun Anauni	Seram Bagian Barat	Nano	Dropline	Dedicated	15	15
714	Dusun Anauni	Seram Bagian Barat	Nano	Longline	Dedicated	35	44
714	Dusun Huaroa	Seram Bagian Barat	Nano	Dropline	Dedicated	1	1
714	Dusun Huaroa	Seram Bagian Barat	Nano	Dropline	Seasonal	49	73
714	Dusun Huhua	Seram Bagian Barat	Nano	Mixgears	Seasonal	20	27
714	Dusun Naeselan	Seram Bagian Barat	Nano	Mixgears	Seasonal	20	33
714	Dusun Pattinea	Seram Bagian Barat	Nano	Mixgears	Seasonal	50	67
714	Dusun Pohon Batu	Seram Bagian Barat	Nano	Dropline	Seasonal	30	43
714	Dusun Waisela	Seram Bagian Barat	Nano	Dropline	Dedicated	5	7
714	Dusun Waisela	Seram Bagian Barat	Nano	Longline	Dedicated	10	14
714	Dusun Wayohong	Seram Bagian Barat	Nano	Dropline	Seasonal	10	12
714	Langgur Tual	Tual	Small	Longline	Dedicated	2	13
714	Langgur Tual	Tual	Medium	Longline	Dedicated	1	15
714	Mangon Tual	Tual	Small	Dropline	Dedicated	1	7
714	PP. Tual	Tual	Nano	Dropline	Dedicated	1	2
714	Tual	Tual	Small	Longline	Dedicated	4	31
714	Tual	Tual	Medium	Dropline	Dedicated	1	17
714	Tual	Tual	Medium	Longline	Dedicated	2	49
714	Tual	Tual	Large	Dropline	Dedicated	2	66
714	Watdek	Tual	Small	Mixgears	Seasonal	5	32
714	Watdek	Tual	Nano	Mixgears	Seasonal	1	2
714	Binongko	Wakatobi	Small	Dropline	Seasonal	1	13
714	Binongko	Wakatobi	Nano	Dropline	Seasonal	28	16
714	Dermaga Desa Wali	Wakatobi	Small	Dropline	Dedicated	1	5
714	Desa Lagongga	Wakatobi	Small	Dropline	Seasonal	1	6
714	Desa Lagongga	Wakatobi	Nano	Dropline	Seasonal	7	26
714	Desa Wali	Wakatobi	Nano	Dropline	Dedicated	2	8
714	Pelabuhan Lagelewa	Wakatobi	Nano	Dropline	Seasonal	1	3
715	Pagimana	Banggai	Nano	Dropline	Dedicated	3	4
715	Pagimana	Banggai	Nano	Mixgears	Dedicated	6	4
715	Pagimana	Banggai	Nano	Mixgears	Seasonal	54	44
715	Pangkalaseang	Banggai	Nano	Dropline	Seasonal	10	10
715	PP. Bitung	Bitung	Large	Longline	Dedicated	1	115
715	Kampung Sekar	Fakfak	Nano	Dropline	Dedicated	7	7
715	Kampung Sosar, Kecamatan Kokas	Fakfak	Nano	Dropline	Dedicated	7	7
715	Kampung Ugar	Fakfak	Nano	Dropline	Dedicated	17	11
715	Pasar Sorpeha	Fakfak	Nano	Dropline	Dedicated	5	12
715	PP. Dulan Pokpok	Fakfak	Small	Longline	Dedicated	11	86
715	PP. Dulan Pokpok	Fakfak	Nano	Dropline	Dedicated	215	206
715	Bacan	Halmahera Selatan	Nano	Dropline	Dedicated	1	2
715	Bacan	Halmahera Selatan	Nano	Mixgears	Dedicated	1	0
715	Desa Lalei	Halmahera Selatan	Nano	Dropline	Dedicated	29	17
715	Kecamatan Bacan	Halmahera Selatan	Nano	Dropline	Dedicated	30	13
715	Kecamatan Bacan	Halmahera Selatan	Nano	Dropline	Seasonal	8	3
715	Kecamatan Bacan Barat	Halmahera Selatan	Nano	Dropline	Seasonal	6	2
715	Kecamatan Bacan Tengah	Halmahera Selatan	Nano	Dropline	Seasonal	35	11
715	Kecamatan Bacan Timur	Halmahera Selatan	Nano	Dropline	Seasonal	4	1
715	Kecamatan bacan utara	Halmahera Selatan	Nano	Dropline	Seasonal	5	2
715	Kecamatan Gane Barat	Halmahera Selatan	Nano	Dropline	Seasonal	15	5
715	Kecamatan Gane Timur Selatan	Halmahera Selatan	Nano	Dropline	Seasonal	40	13
715	Kecamatan Kepulauan Batang Lomang	Halmahera Selatan	Nano	Dropline	Seasonal	12	4
715	Kecamatan Kepulauan joronga	Halmahera Selatan	Nano	Dropline	Seasonal	7	2
715	Kecamatan Mandioli Selatan	Halmahera Selatan	Nano	Dropline	Seasonal	13	4
715	Kecamatan Mandioli Utara	Halmahera Selatan	Nano	Dropline	Seasonal	17	5
715	Puau Obilatu	Halmahera Selatan	Nano	Dropline	Seasonal	10	3
715	Pulau Obi	Halmahera Selatan	Nano	Dropline	Dedicated	14	7
715	Pulau Obi	Halmahera Selatan	Nano	Dropline	Seasonal	123	38
715	Buli	Halmahera Timur	Nano	Dropline	Dedicated	7	5
715	Halmahera Timur	Halmahera Timur	Nano	Dropline	Seasonal	48	78
715	PP. Kema	Minahasa Utara	Medium	Dropline	Dedicated	5	139
715	PP. Kema	Minahasa Utara	Large	Dropline	Dedicated	16	589
715	PP. Bolano	Parigi Moutong	Nano	Longline	Dedicated	30	26
715	Sofifi	Sofifi	Nano	Dropline	Seasonal	10	10
715	Jembatan Puri Sorong	Sorong	Small	Mixgears	Dedicated	2	26
715	Jembatan Puri Sorong	Sorong	Medium	Dropline	Dedicated	1	20
715	Jembatan Puri Sorong	Sorong	Medium	Mixgears	Dedicated	4	75
715	PP. Sorong	Sorong	Small	Dropline	Dedicated	2	19
715	PP. Sorong	Sorong	Medium	Dropline	Dedicated	2	44
715	Sorong	Sorong	Small	Dropline	Dedicated	3	18
715	Sorong	Sorong	Nano	Dropline	Dedicated	2	4
715	Sorong	Sorong	Medium	Dropline	Dedicated	2	43
715	Bajugan	Tolitoli	Nano	Dropline	Seasonal	10	6
716	Biduk-biduk	Berau	Nano	Dropline	Seasonal	23	69
716	Biduk-biduk	Berau	Medium	Dropline	Dedicated	1	22
716	Desa Tanjung Batu	Berau	Nano	Dropline	Seasonal	67	201
716	Desa Tanjung Batu	Berau	Nano	Trap	Seasonal	1	3
716	Giring-giring	Berau	Nano	Dropline	Seasonal	22	66
716	Labuan Cermin	Berau	Nano	Dropline	Seasonal	1	3
716	Logpond, Batu Putih	Berau	Nano	Dropline	Dedicated	10	16
716	P. Derawan	Berau	Nano	Trap	Dedicated	4	7
716	Pantai Harapan	Berau	Nano	Dropline	Seasonal	20	60
716	Pulau Balikukup, Batu Putih	Berau	Nano	Longline	Seasonal	5	20
716	Tanjung Batu	Berau	Small	Trap	Dedicated	1	8
716	Tanjung Batu	Berau	Nano	Trap	Dedicated	6	18
716	Tanjung Perepat	Berau	Nano	Dropline	Dedicated	1	1
716	Tanjung Perepat	Berau	Nano	Dropline	Seasonal	4	12
716	Teluk Sulaiman	Berau	Nano	Dropline	Seasonal	29	87
716	Desa Bulontio	Gorontalo Utara	Nano	Dropline	Seasonal	11	5
716	Desa Buluwatu	Gorontalo Utara	Nano	Dropline	Dedicated	11	9
716	Desa Buluwatu	Gorontalo Utara	Nano	Dropline	Seasonal	10	6
716	Desa Huntokalo	Gorontalo Utara	Nano	Dropline	Dedicated	3	1
716	Desa Huntokalo	Gorontalo Utara	Nano	Dropline	Seasonal	7	2
716	Desa Tihengo	Gorontalo Utara	Nano	Dropline	Seasonal	26	7
716	Desa Dalako Bembanehe	Kepulauan Sangihe	Nano	Dropline	Dedicated	4	2
716	Desa Lipang	Kepulauan Sangihe	Nano	Dropline	Dedicated	5	2
716	Desa Paruruang	Kepulauan Sangihe	Nano	Dropline	Seasonal	16	8
716	Desa Parururang	Kepulauan Sangihe	Nano	Dropline	Seasonal	5	2
716	Kampung Lipang	Kepulauan Sangihe	Nano	Dropline	Dedicated	4	1
716	Kampung Lipang	Kepulauan Sangihe	Nano	Longline	Dedicated	1	0
716	Sangihe	Kepulauan Sangihe	Nano	Dropline	Dedicated	2	0
716	Tariang Baru	Kepulauan Sangihe	Nano	Longline	Dedicated	3	2
716	Buhias	Kepulauan Sitaro	Nano	Dropline	Seasonal	151	123
716	Buhias	Kepulauan Sitaro	Nano	Mixgears	Seasonal	2	2
716	Mahongsawang Tagulandang	Kepulauan Sitaro	Nano	Dropline	Dedicated	5	2
716	Mongsawang	Kepulauan Sitaro	Nano	Dropline	Seasonal	16	6
716	Mongsawang	Kepulauan Sitaro	Nano	Mixgears	Seasonal	3	1
716	Pulau Biaro	Kepulauan Sitaro	Nano	Dropline	Seasonal	29	7
716	Desa Damau	Talaud	Nano	Dropline	Seasonal	8	3
716	Desa Makatara	Talaud	Nano	Dropline	Dedicated	19	22
716	Desa Makatara, Dusun Bawunia	Talaud	Nano	Dropline	Dedicated	1	1
716	Desa Makatara, Dusun Bawunian	Talaud	Nano	Dropline	Dedicated	4	3
716	Belakang BRI, Selumit Pantai	Tarakan	Small	Longline	Dedicated	4	20
716	Belakang BRI, Selumit Pantai	Tarakan	Nano	Longline	Dedicated	46	138
716	Mamburungan Dalam	Tarakan	Nano	Mixgears	Dedicated	1	3
716	Mamburungan Dalam	Tarakan	Nano	Mixgears	Seasonal	47	141
717	Biak	Biak	Nano	Dropline	Dedicated	1796	1793
717	Desa Nikakamp	Biak	Nano	Dropline	Seasonal	4	7
717	Desa Tanjung Barari	Biak	Nano	Dropline	Seasonal	5	4
717	Fanindi Pantai	Manokwari	Nano	Dropline	Dedicated	4	10
717	Kampung Fanindi	Manokwari	Nano	Dropline	Dedicated	20	21
717	Manokwari	Manokwari	Nano	Dropline	Dedicated	5	14
717	PP. Sanoba	Nabire	Nano	Dropline	Dedicated	9	19
717	PP. Sanoba	Nabire	Nano	Dropline	Seasonal	3	11
717	Wasior	Teluk Wondama	Nano	Dropline	Dedicated	4	7
717	Wasior	Teluk Wondama	Nano	Dropline	Seasonal	15	16
718	PP. Bitung	Bitung	Large	Longline	Dedicated	1	98
718	PP. Muara Angke	Jakarta	Large	Dropline	Dedicated	3	127
718	PP. Nizam Zachman	Jakarta	Large	Longline	Dedicated	4	205
718	Kaimana	Kaimana	Nano	Dropline	Dedicated	53	53
718	Namatota	Kaimana	Large	Longline	Dedicated	6	379
718	Dusun Wamar Desa Durjela	Kepulauan Aru	Medium	Longline	Dedicated	4	73
718	PP. Dobo	Kepulauan Aru	Small	Dropline	Dedicated	5	38
718	PP. Dobo	Kepulauan Aru	Small	Dropline	Seasonal	29	375
718	PP. Dobo	Kepulauan Aru	Small	Longline	Dedicated	1	7
718	PP. Dobo	Kepulauan Aru	Small	Longline	Seasonal	1	15
718	PP. Dobo	Kepulauan Aru	Nano	Dropline	Dedicated	5	8
718	PP. Dobo	Kepulauan Aru	Medium	Dropline	Dedicated	2	49
718	PP. Dobo	Kepulauan Aru	Medium	Dropline	Seasonal	63	1222
718	PP. Dobo	Kepulauan Aru	Medium	Longline	Seasonal	5	99
718	PP. Dobo	Kepulauan Aru	Large	Dropline	Dedicated	1	30
718	PP. Dobo	Kepulauan Aru	Large	Gillnet	Dedicated	4	289
718	Saumlaki	Maluku Tenggara Barat	Small	Dropline	Dedicated	1	5
718	Saumlaki	Maluku Tenggara Barat	Small	Longline	Dedicated	5	37
718	Saumlaki	Maluku Tenggara Barat	Nano	Dropline	Dedicated	37	109
718	PP. Merauke	Merauke	Medium	Gillnet	Dedicated	3	78
718	PP. Merauke	Merauke	Large	Dropline	Dedicated	1	106
718	PP. Merauke	Merauke	Large	Longline	Dedicated	2	213
718	PP. Merauke	Merauke	Large	Mixgears	Dedicated	1	197
718	PP. Merauke	Merauke	Large	Gillnet	Dedicated	45	3650
718	PP. Nizam Zachman	Merauke	Large	Dropline	Dedicated	5	455
718	PP. Nizam Zachman	Merauke	Large	Longline	Dedicated	1	60
718	PP. Nizam Zachman	Merauke	Large	Gillnet	Dedicated	11	652
718	PP. Bajomulyo	Pati	Large	Longline	Dedicated	1	98
718	PP. Juwana	Pati	Large	Longline	Dedicated	1	82
718	Bagansiapiapi	Probolinggo	Large	Longline	Dedicated	1	40
718	PP Mayangan	Probolinggo	Large	Longline	Dedicated	1	38
718	PP. Dobo	Probolinggo	Large	Longline	Dedicated	2	142
718	PP. Mayangan	Probolinggo	Medium	Longline	Dedicated	3	86
718	PP. Mayangan	Probolinggo	Large	Longline	Dedicated	30	1938
718	PP. Mayangan	Probolinggo	Large	Gillnet	Dedicated	3	124
718	Probolinggo	Probolinggo	Large	Longline	Dedicated	19	1408
718	Timika	Timika	Medium	Longline	Dedicated	2	58
718	Timika	Timika	Large	Longline	Dedicated	1	30
718	Manokwari	Manokwari	Nano	Dropline	Dedicated	1	2
	TOTAL					10605	50873
