# Supplementary material for: A crew-operated data recording system for length-based stock assessment of Indonesia’s deep demersal fisheries
Source: PLoS One. 2022 Feb 25;17(2):e0263646. doi: 10.1371/journal.pone.0263646 (PMC8880757; doi:10.1371/journal.pone.0263646)
Supplement: S4 Table — (XLSX) [file pone.0263646.s004.xlsx]

## Sheet: Sheet1
Vessel Category	Fishing gear
	Dropline	Longline	Gillnet	Trap	Mix gear	Total
Nano-dedicated	16386	2635	0	335	3514	22871
Nano-seasonal	7487	430	0	16	1931	9863
Small-dedicated	9147	2585	122	5259	5422	22535
Small-seasonal	4813	372	26	0	70	5282
Medium-dedicated	5773	7802	884	1698	1400	17557
Medium-seasonal	1287	130	149	0	0	1565
Large-dedicated	1794	6157	2897	88	0	10936
Large-seasonal	0	0	0	0	0	0
Total	46686	20111	4078	7397	12337	90609
