# Supplementary material for: A crew-operated data recording system for length-based stock assessment of Indonesia’s deep demersal fisheries
Source: PLoS One. 2022 Feb 25;17(2):e0263646. doi: 10.1371/journal.pone.0263646 (PMC8880757; doi:10.1371/journal.pone.0263646)
Supplement: S5 Table — “NA” indicates very low sample sizes. (XLSX) [file pone.0263646.s005.xlsx]

## Sheet: Sheet1
Species	% SPR per FMA
	571	572	573	711	712	713	714	715	716	717	718
Lutjanus malabaricus	0	NA	5	4	3	4	8	3	0	NA	3
Pristipomoides multidens	30	5	14	7	13	14	30	14	NA	5	14
Aphareus rutilans	NA	0	22	NA	NA	13	4	2	NA	1	NA
Etelis radiosus	NA	0	15	NA	NA	22	NA	1	18	1	NA
Epinephelus coioides	24	NA	NA	20	38	61	NA	NA	21	NA	27
Pristipomoides typus	NA	2	11	2	8	7	14	10	NA	NA	6
Etelis sp.	NA	2	1	NA	NA	7	4	2	NA	NA	2
Epinephelus areolatus	69	12	30	35	27	13	22	16	NA	NA	33
Atrobucca brevis	NA	NA	NA	NA	NA	NA	NA	NA	NA	NA	5
Diagramma pictum	NA	NA	64	29	46	77	NA	49	1	NA	NA
Etelis coruscans	NA	0	3	NA	NA	0	1	1	NA	0	NA
Caranx sexfasciatus	42	100	NA	NA	31	72	47	50	NA	NA	NA
Plectropomus maculatus	NA	NA	NA	100	100	66	NA	NA	NA	NA	100
Aprion virescens	NA	1	NA	NA	NA	11	8	22	NA	NA	NA
Lutjanus erythropterus	NA	NA	30	0	7	8	NA	25	3	NA	63
Pristipomoides filamentosus	NA	0	1	NA	NA	0	2	3	NA	NA	NA
Lutjanus sebae	NA	NA	2	0	1	1	NA	2	NA	NA	2
Lethrinus olivaceus	NA	54	NA	NA	NA	51	35	NA	NA	NA	47
Caranx tille	NA	NA	30	NA	21	64	20	67	NA	NA	59
Caranx ignobilis	NA	16	NA	NA	NA	23	20	NA	1	NA	1
