# Supplementary material for: A crew-operated data recording system for length-based stock assessment of Indonesia’s deep demersal fisheries
Source: PLoS One. 2022 Feb 25;17(2):e0263646. doi: 10.1371/journal.pone.0263646 (PMC8880757; doi:10.1371/journal.pone.0263646)
Supplement: S6 Table — Unknown results indicated very low sample sizes. (XLSX) [file pone.0263646.s006.xlsx]

## Sheet: Sheet1
FMA	Species	Trade limit	%< Lmat	% < Lopt	% > Linf	% SPR
571	Epinephelus coioides	medium	medium	high	high	high
571	Epinephelus areolatus	low	low	low	low	low
571	Epinephelus bleekeri	high	low	low	low	medium
571	Pristipomoides multidens	high	medium	medium	high	medium
571	Lutjanus vitta	low	medium	high	high	high
571	Caranx sexfasciatus	low	low	low	low	medium
571	Lutjanus malabaricus	high	high	high	high	high
571	Cephalopholis sonnerati	medium	low	low	low	low
571	Pinjalo pinjalo	unknown	unknown	unknown	unknown	unknown
571	Lutjanus johnii	unknown	unknown	unknown	unknown	unknown
571	Lutjanus russelli	unknown	unknown	unknown	unknown	unknown
571	Rachycentron canadum	unknown	unknown	unknown	unknown	unknown
571	Epinephelus latifasciatus	unknown	unknown	unknown	unknown	unknown
571	Epinephelus epistictus	unknown	unknown	unknown	unknown	unknown
572	Aprion virescens	high	high	high	high	high
572	Pristipomoides sieboldii	medium	high	high	high	high
572	Aphareus rutilans	high	high	high	high	high
572	Pristipomoides typus	high	high	high	high	high
572	Epinephelus areolatus	low	medium	high	high	high
572	Pristipomoides filamentosus	high	high	high	high	high
572	Carangoides coeruleopinnatus	low	high	high	high	high
572	Lethrinus olivaceus	high	low	medium	low	low
572	Lutjanus gibbus	medium	high	high	high	high
572	Elagatis bipinnulata	low	high	high	high	high
572	Pristipomoides multidens	high	high	high	high	high
572	Variola albimarginata	low	low	low	low	low
572	Lutjanus timorensis	medium	high	high	high	high
572	Lutjanus boutton	low	low	high	high	high
572	Sphyrhaena forsteri	low	low	medium	medium	high
572	Seriola rivoliana	medium	high	high	high	high
572	Cephalopholis sonnerati	medium	medium	low	low	low
572	Parascolopsis eriomma	low	low	medium	high	high
572	Lethrinus rubrioperculatus	low	low	medium	low	medium
572	Pinjalo lewisi	medium	medium	high	high	high
711	Epinephelus areolatus	low	low	low	low	medium
711	Lutjanus vitta	low	high	high	high	high
711	Lutjanus malabaricus	high	high	high	high	high
711	Pristipomoides multidens	high	high	high	high	high
711	Diagramma pictum	medium	high	high	high	high
711	Pristipomoides typus	high	high	high	high	high
711	Plectropomus maculatus	medium	low	low	low	low
711	Lutjanus sebae	high	high	high	high	high
711	Lethrinus lentjan	medium	low	low	low	medium
711	Plectropomus leopardus	medium	low	low	low	low
711	Epinephelus bleekeri	high	low	low	low	low
711	Epinephelus coioides	medium	low	medium	medium	medium
711	Pinjalo pinjalo	high	high	high	high	high
711	Cephalopholis sonnerati	medium	low	low	low	low
711	Gymnocranius grandoculis	unknown	unknown	unknown	unknown	unknown
711	Lutjanus erythropterus	high	medium	high	high	high
711	Lutjanus johnii	high	high	high	high	high
711	Gymnocranius griseus	unknown	unknown	unknown	unknown	unknown
711	Lutjanus russelli	unknown	unknown	unknown	unknown	unknown
713	Lutjanus malabaricus	high	high	high	high	high
713	Epinephelus areolatus	low	low	medium	medium	high
713	Lutjanus vitta	low	low	high	high	high
713	Pristipomoides multidens	high	high	high	high	high
713	Diagramma pictum	medium	low	medium	low	low
713	Lutjanus sebae	high	high	high	high	high
713	Lethrinus lentjan	medium	low	low	high	high
713	Gymnocranius grandoculis	high	medium	medium	medium	low
713	Pristipomoides typus	high	high	high	high	high
713	Lutjanus erythropterus	high	high	high	high	high
713	Aphareus rutilans	high	high	high	high	high
713	Lutjanus timorensis	medium	high	high	high	high
713	Caranx sexfasciatus	low	high	medium	medium	low
713	Plectropomus leopardus	medium	low	low	low	low
713	Carangoides chrysophyrys	low	high	high	high	medium
713	Pinjalo lewisi	medium	high	high	high	high
713	Pinjalo pinjalo	high	high	high	high	high
713	Lethrinus olivaceus	high	low	low	low	low
713	Cephalopholis sonnerati	medium	low	low	low	medium
713	Lutjanus bohar	high	high	high	high	high
714	Pristipomoides multidens	high	medium	high	high	medium
714	Gymnocranius grandoculis	high	low	low	low	medium
714	Lutjanus gibbus	medium	high	high	high	high
714	Aprion virescens	high	high	high	high	high
714	Aphareus rutilans	high	high	high	high	high
714	Lethrinus olivaceus	high	low	low	low	medium
714	Epinephelus areolatus	low	low	low	low	high
714	Lutjanus bohar	high	high	high	high	high
714	Lutjanus malabaricus	high	low	high	high	high
714	Etelis sp.	high	high	high	high	high
714	Pristipomoides filamentosus	high	high	high	high	high
714	Lutjanus timorensis	medium	low	high	high	high
714	Caranx sexfasciatus	low	medium	low	low	low
714	Lutjanus argentimaculatus	high	medium	high	high	high
714	Cephalopholis sonnerati	unknown	unknown	unknown	unknown	unknown
714	Lutjanus vitta	low	low	high	high	high
714	Caranx tille	low	low	high	high	high
714	Paracaesio kusakarii	high	medium	high	high	high
714	Caranx ignobilis	high	medium	high	high	high
714	Pristipomoides typus	high	high	high	high	high
715	Aphareus rutilans	high	high	high	high	high
715	Pristipomoides filamentosus	high	high	high	high	high
715	Etelis sp.	high	high	high	high	high
715	Lutjanus erythropterus	high	medium	high	high	high
715	Paracaesio kusakarii	high	medium	high	high	high
715	Pristipomoides multidens	high	high	high	high	high
715	Etelis coruscans	high	high	high	high	high
715	Lutjanus malabaricus	high	high	high	high	high
715	Pristipomoides sieboldii	medium	medium	high	high	high
715	Pinjalo lewisi	medium	medium	high	high	high
715	Etelis radiosus	high	high	high	high	high
715	Paracaesio stonei	high	medium	high	high	high
715	Wattsia mossambica	medium	low	medium	medium	medium
715	Lutjanus timorensis	medium	high	high	high	high
715	Erythrocles schlegelii	low	low	low	low	low
715	Paracaesio gonzalesi	high	low	high	high	high
715	Seriola rivoliana	medium	high	high	high	high
715	Epinephelus areolatus	low	medium	high	high	high
715	Pristipomoides typus	high	high	high	high	high
715	Lutjanus argentimaculatus	high	medium	high	high	high
716	Lutjanus malabaricus	high	high	high	high	high
716	Lutjanus johnii	high	high	high	high	high
716	Epinephelus coioides	medium	medium	high	high	high
716	Lethrinus lentjan	medium	low	low	low	medium
716	Lutjanus erythropterus	high	high	high	high	high
716	Lutjanus russelli	medium	low	high	high	high
716	Caranx ignobilis	high	high	high	high	high
716	Diagramma pictum	medium	medium	high	high	high
716	Lutjanus vitta	low	low	high	high	high
716	Pomadasys kaakan	medium	high	high	high	high
716	Etelis radiosus	high	medium	medium	medium	high
716	Pristipomoides sieboldii	medium	high	high	high	high
716	Lutjanus gibbus	unknown	unknown	unknown	unknown	unknown
716	Lutjanus boutton	unknown	unknown	unknown	unknown	unknown
716	Plectropomus maculatus	unknown	unknown	unknown	unknown	unknown
716	Etelis coruscans	unknown	unknown	unknown	unknown	unknown
716	Variola albimarginata	unknown	unknown	unknown	unknown	unknown
716	Lutjanus timorensis	unknown	unknown	unknown	unknown	unknown
716	Pristipomoides filamentosus	unknown	unknown	unknown	unknown	unknown
716	Aphareus rutilans	unknown	unknown	unknown	unknown	unknown
717	Pristipomoides multidens	high	high	high	high	high
717	Etelis radiosus	high	high	high	high	high
717	Lutjanus timorensis	medium	high	high	high	high
717	Aphareus rutilans	high	high	high	high	high
717	Etelis coruscans	high	high	high	high	high
717	Lutjanus boutton	unknown	unknown	unknown	unknown	unknown
717	Epinephelus areolatus	unknown	unknown	unknown	unknown	unknown
717	Pinjalo lewisi	unknown	unknown	unknown	unknown	unknown
717	Caranx tille	unknown	unknown	unknown	unknown	unknown
717	Pristipomoides typus	unknown	unknown	unknown	unknown	unknown
717	Paracaesio kusakarii	unknown	unknown	unknown	unknown	unknown
717	Etelis sp.	unknown	unknown	unknown	unknown	unknown
717	Elagatis bipinnulata	unknown	unknown	unknown	unknown	unknown
717	Paracaesio xanthura	unknown	unknown	unknown	unknown	unknown
717	Pristipomoides argyrogrammicus	unknown	unknown	unknown	unknown	unknown
717	Lutjanus gibbus	unknown	unknown	unknown	unknown	unknown
717	Pristipomoides filamentosus	unknown	unknown	unknown	unknown	unknown
717	Lethrinus amboinensis	unknown	unknown	unknown	unknown	unknown
718	Atrobucca brevis	low	medium	high	high	high
718	Lutjanus malabaricus	high	medium	high	high	high
718	Lethrinus laticaudis	medium	low	low	low	low
718	Pristipomoides multidens	high	medium	high	high	high
718	Pomadasys kaakan	medium	low	low	low	low
718	Lutjanus sebae	high	high	high	high	high
718	Caranx bucculentus	low	low	low	low	high
718	Epinephelus areolatus	low	low	low	low	high
718	Diagramma labiosum	medium	low	low	low	low
718	Pristipomoides typus	high	medium	medium	medium	medium
718	Lutjanus russelli	medium	low	medium	high	high
718	Carangoides chrysophyrys	low	low	low	low	low
718	Epinephelus coioides	medium	medium	medium	medium	high
718	Lutjanus johnii	high	low	high	high	high
718	Lutjanus vitta	low	medium	high	high	high
718	Lethrinus lentjan	medium	low	medium	low	low
718	Protobibea diacanthus	high	high	high	high	high
718	Lutjanus erythropterus	high	low	low	low	low
718	Epinephelus amblycephalus	low	low	low	low	low
718	Epinephelus bleekeri	high	low	low	low	low
