# Supplementary material for: A crew-operated data recording system for length-based stock assessment of Indonesia’s deep demersal fisheries
Source: PLoS One. 2022 Feb 25;17(2):e0263646. doi: 10.1371/journal.pone.0263646 (PMC8880757; doi:10.1371/journal.pone.0263646)
Supplement: S7 Table — Unknown results indicated very low sample sizes. (XLSX) [file pone.0263646.s007.xlsx]

## Sheet: Sheet1
FMA	Species	%< Lmat	% < Lopt	% > Linf	% SPR
571	Epinephelus coioides	unknown	unknown	unknown	unknown
571	Epinephelus areolatus	unknown	unknown	unknown	unknown
571	Epinephelus bleekeri	unknown	unknown	unknown	unknown
571	Pristipomoides multidens	unknown	unknown	unknown	unknown
571	Lutjanus vitta	unknown	unknown	unknown	unknown
571	Caranx sexfasciatus	unknown	unknown	unknown	unknown
571	Lutjanus malabaricus	unknown	unknown	unknown	unknown
571	Cephalopholis sonnerati	unknown	unknown	unknown	unknown
571	Pinjalo pinjalo	unknown	unknown	unknown	unknown
571	Lutjanus johnii	unknown	unknown	unknown	unknown
571	Lutjanus russelli	unknown	unknown	unknown	unknown
571	Rachycentron canadum	unknown	unknown	unknown	unknown
571	Epinephelus latifasciatus	unknown	unknown	unknown	unknown
571	Epinephelus epistictus	unknown	unknown	unknown	unknown
572	Aprion virescens	unknown	unknown	unknown	unknown
572	Pristipomoides sieboldii	unknown	unknown	unknown	unknown
572	Aphareus rutilans	unknown	unknown	unknown	unknown
572	Pristipomoides typus	unknown	unknown	unknown	unknown
572	Epinephelus areolatus	unknown	unknown	unknown	unknown
572	Pristipomoides filamentosus	unknown	unknown	unknown	unknown
572	Carangoides coeruleopinnatus	unknown	unknown	unknown	unknown
572	Lethrinus olivaceus	unknown	unknown	unknown	unknown
572	Lutjanus gibbus	unknown	unknown	unknown	unknown
572	Elagatis bipinnulata	unknown	unknown	unknown	unknown
572	Pristipomoides multidens	unknown	unknown	unknown	unknown
572	Variola albimarginata	unknown	unknown	unknown	unknown
572	Lutjanus timorensis	unknown	unknown	unknown	unknown
572	Lutjanus boutton	unknown	unknown	unknown	unknown
572	Sphyrhaena forsteri	unknown	unknown	unknown	unknown
572	Seriola rivoliana	unknown	unknown	unknown	unknown
572	Cephalopholis sonnerati	unknown	unknown	unknown	unknown
572	Parascolopsis eriomma	unknown	unknown	unknown	unknown
572	Lethrinus rubrioperculatus	unknown	unknown	unknown	unknown
572	Pinjalo lewisi	unknown	unknown	unknown	unknown
711	Epinephelus areolatus	unknown	unknown	unknown	unknown
711	Lutjanus vitta	unknown	unknown	unknown	unknown
711	Lutjanus malabaricus	unknown	unknown	unknown	unknown
711	Pristipomoides multidens	unknown	unknown	unknown	unknown
711	Diagramma pictum	unknown	unknown	unknown	unknown
711	Pristipomoides typus	unknown	unknown	unknown	unknown
711	Plectropomus maculatus	unknown	unknown	unknown	unknown
711	Lutjanus sebae	unknown	unknown	unknown	unknown
711	Lethrinus lentjan	unknown	unknown	unknown	unknown
711	Plectropomus leopardus	unknown	unknown	unknown	unknown
711	Epinephelus bleekeri	unknown	unknown	unknown	unknown
711	Epinephelus coioides	unknown	unknown	unknown	unknown
711	Pinjalo pinjalo	unknown	unknown	unknown	unknown
711	Cephalopholis sonnerati	unknown	unknown	unknown	unknown
711	Gymnocranius grandoculis	unknown	unknown	unknown	unknown
711	Lutjanus erythropterus	unknown	unknown	unknown	unknown
711	Lutjanus johnii	unknown	unknown	unknown	unknown
711	Gymnocranius griseus	unknown	unknown	unknown	unknown
711	Lutjanus russelli	unknown	unknown	unknown	unknown
713	Lutjanus malabaricus	deteriorating	deteriorating	deteriorating	deteriorating
713	Epinephelus areolatus	deteriorating	deteriorating	deteriorating	deteriorating
713	Lutjanus vitta	deteriorating	deteriorating	deteriorating	deteriorating
713	Pristipomoides multidens	deteriorating	deteriorating	deteriorating	deteriorating
713	Diagramma pictum	deteriorating	deteriorating	deteriorating	stable
713	Lutjanus sebae	deteriorating	deteriorating	deteriorating	deteriorating
713	Lethrinus lentjan	unknown	unknown	unknown	unknown
713	Gymnocranius grandoculis	deteriorating	deteriorating	deteriorating	deteriorating
713	Pristipomoides typus	deteriorating	deteriorating	deteriorating	deteriorating
713	Lutjanus erythropterus	unknown	unknown	unknown	unknown
713	Aphareus rutilans	unknown	unknown	unknown	unknown
713	Lutjanus timorensis	deteriorating	deteriorating	deteriorating	deteriorating
713	Caranx sexfasciatus	unknown	unknown	unknown	unknown
713	Plectropomus leopardus	unknown	unknown	unknown	unknown
713	Carangoides chrysophyrys	unknown	unknown	unknown	unknown
713	Pinjalo lewisi	unknown	unknown	unknown	unknown
713	Pinjalo pinjalo	unknown	unknown	unknown	unknown
713	Lethrinus olivaceus	unknown	unknown	unknown	unknown
713	Cephalopholis sonnerati	deteriorating	deteriorating	deteriorating	deteriorating
713	Lutjanus bohar	unknown	unknown	unknown	unknown
714	Pristipomoides multidens	deteriorating	deteriorating	deteriorating	deteriorating
714	Gymnocranius grandoculis	deteriorating	deteriorating	deteriorating	deteriorating
714	Lutjanus gibbus	unknown	unknown	unknown	unknown
714	Aprion virescens	deteriorating	deteriorating	deteriorating	deteriorating
714	Aphareus rutilans	unknown	unknown	unknown	unknown
714	Lethrinus olivaceus	deteriorating	deteriorating	deteriorating	deteriorating
714	Epinephelus areolatus	deteriorating	deteriorating	deteriorating	deteriorating
714	Lutjanus bohar	deteriorating	deteriorating	deteriorating	deteriorating
714	Lutjanus malabaricus	deteriorating	deteriorating	deteriorating	deteriorating
714	Etelis sp.	unknown	unknown	unknown	unknown
714	Pristipomoides filamentosus	deteriorating	deteriorating	deteriorating	deteriorating
714	Lutjanus timorensis	unknown	unknown	unknown	unknown
714	Caranx sexfasciatus	unknown	unknown	unknown	unknown
714	Lutjanus argentimaculatus	deteriorating	deteriorating	deteriorating	deteriorating
714	Cephalopholis sonnerati	deteriorating	deteriorating	deteriorating	deteriorating
714	Lutjanus vitta	unknown	unknown	unknown	unknown
714	Caranx tille	unknown	unknown	unknown	unknown
714	Paracaesio kusakarii	unknown	unknown	unknown	unknown
714	Caranx ignobilis	deteriorating	deteriorating	deteriorating	deteriorating
714	Pristipomoides typus	unknown	unknown	unknown	unknown
715	Aphareus rutilans	deteriorating	improving	improving	improving
715	Pristipomoides filamentosus	deteriorating	deteriorating	deteriorating	deteriorating
715	Etelis sp.	improving	deteriorating	stable	deteriorating
715	Lutjanus erythropterus	deteriorating	deteriorating	deteriorating	deteriorating
715	Paracaesio kusakarii	deteriorating	deteriorating	stable	improving
715	Pristipomoides multidens	deteriorating	deteriorating	deteriorating	deteriorating
715	Etelis coruscans	deteriorating	deteriorating	deteriorating	deteriorating
715	Lutjanus malabaricus	deteriorating	deteriorating	deteriorating	deteriorating
715	Pristipomoides sieboldii	deteriorating	deteriorating	deteriorating	deteriorating
715	Pinjalo lewisi	deteriorating	deteriorating	deteriorating	deteriorating
715	Etelis radiosus	deteriorating	stable	deteriorating	deteriorating
715	Paracaesio stonei	deteriorating	deteriorating	deteriorating	deteriorating
715	Wattsia mossambica	deteriorating	deteriorating	deteriorating	deteriorating
715	Lutjanus timorensis	deteriorating	deteriorating	improving	improving
715	Erythrocles schlegelii	deteriorating	deteriorating	improving	deteriorating
715	Paracaesio gonzalesi	deteriorating	deteriorating	deteriorating	deteriorating
715	Seriola rivoliana	deteriorating	deteriorating	deteriorating	improving
715	Epinephelus areolatus	deteriorating	deteriorating	deteriorating	deteriorating
715	Pristipomoides typus	deteriorating	deteriorating	deteriorating	deteriorating
715	Lutjanus argentimaculatus	deteriorating	deteriorating	deteriorating	deteriorating
716	Lutjanus malabaricus	unknown	unknown	unknown	unknown
716	Lutjanus johnii	unknown	unknown	unknown	unknown
716	Epinephelus coioides	unknown	unknown	unknown	unknown
716	Lethrinus lentjan	unknown	unknown	unknown	unknown
716	Lutjanus erythropterus	unknown	unknown	unknown	unknown
716	Lutjanus russelli	unknown	unknown	unknown	unknown
716	Caranx ignobilis	unknown	unknown	unknown	unknown
716	Diagramma pictum	unknown	unknown	unknown	unknown
716	Lutjanus vitta	unknown	unknown	unknown	unknown
716	Pomadasys kaakan	unknown	unknown	unknown	unknown
716	Etelis radiosus	unknown	unknown	unknown	unknown
716	Pristipomoides sieboldii	unknown	unknown	unknown	unknown
716	Lutjanus gibbus	unknown	unknown	unknown	unknown
716	Lutjanus boutton	unknown	unknown	unknown	unknown
716	Plectropomus maculatus	unknown	unknown	unknown	unknown
716	Etelis coruscans	unknown	unknown	unknown	unknown
716	Variola albimarginata	unknown	unknown	unknown	unknown
716	Lutjanus timorensis	unknown	unknown	unknown	unknown
716	Pristipomoides filamentosus	unknown	unknown	unknown	unknown
716	Aphareus rutilans	unknown	unknown	unknown	unknown
717	Pristipomoides multidens	unknown	unknown	unknown	unknown
717	Etelis radiosus	unknown	unknown	unknown	unknown
717	Lutjanus timorensis	unknown	unknown	unknown	unknown
717	Aphareus rutilans	unknown	unknown	unknown	unknown
717	Etelis coruscans	unknown	unknown	unknown	unknown
717	Lutjanus boutton	unknown	unknown	unknown	unknown
717	Epinephelus areolatus	unknown	unknown	unknown	unknown
717	Pinjalo lewisi	unknown	unknown	unknown	unknown
717	Caranx tille	unknown	unknown	unknown	unknown
717	Pristipomoides typus	unknown	unknown	unknown	unknown
717	Paracaesio kusakarii	unknown	unknown	unknown	unknown
717	Etelis sp.	unknown	unknown	unknown	unknown
717	Elagatis bipinnulata	unknown	unknown	unknown	unknown
717	Paracaesio xanthura	unknown	unknown	unknown	unknown
717	Pristipomoides argyrogrammicus	unknown	unknown	unknown	unknown
717	Lutjanus gibbus	unknown	unknown	unknown	unknown
717	Pristipomoides filamentosus	unknown	unknown	unknown	unknown
717	Lethrinus amboinensis	unknown	unknown	unknown	unknown
718	Atrobucca brevis	deteriorating	deteriorating	deteriorating	deteriorating
718	Lutjanus malabaricus	deteriorating	deteriorating	deteriorating	deteriorating
718	Lethrinus laticaudis	deteriorating	improving	improving	improving
718	Pristipomoides multidens	deteriorating	improving	stable	improving
718	Pomadasys kaakan	stable	improving	improving	improving
718	Lutjanus sebae	improving	deteriorating	deteriorating	deteriorating
718	Caranx bucculentus	improving	improving	improving	improving
718	Epinephelus areolatus	deteriorating	deteriorating	deteriorating	deteriorating
718	Diagramma labiosum	stable	deteriorating	deteriorating	improving
718	Pristipomoides typus	deteriorating	deteriorating	stable	improving
718	Lutjanus russelli	deteriorating	deteriorating	deteriorating	deteriorating
718	Carangoides chrysophyrys	stable	deteriorating	deteriorating	deteriorating
718	Epinephelus coioides	deteriorating	deteriorating	deteriorating	deteriorating
718	Lutjanus johnii	improving	deteriorating	deteriorating	deteriorating
718	Lutjanus vitta	deteriorating	deteriorating	deteriorating	improving
718	Lethrinus lentjan	deteriorating	deteriorating	deteriorating	stable
718	Protobibea diacanthus	deteriorating	improving	improving	improving
718	Lutjanus erythropterus	improving	deteriorating	deteriorating	improving
718	Epinephelus amblycephalus	deteriorating	deteriorating	improving	improving
718	Epinephelus bleekeri	deteriorating	deteriorating	deteriorating	deteriorating
